# Supplementary material for: Therapeutic efficacy of cell-based therapy in vitiligo: a research letter systematically reviewed using meta-analysis
Source: Arch Dermatol Res. 2024 May 22;316(5):198. doi: 10.1007/s00403-024-02920-6 (PMC11111487; doi:10.1007/s00403-024-02920-6)
Supplement: Supplementary file 1 — Supplementary file1 (ZIP 24195 KB) [file 403_2024_2920_MOESM1_ESM.zip]

Archive with 33 entries (33 files):
- Studies were included/Bao 2015.pdf
- Studies were included/Budania 2011.pdf
- Studies were included/Budania 2014.pdf
- Studies were included/Daniel B S 2011.pdf
- Studies were included/Ebadi 2015.pdf
- Studies were included/El Hawary 2017.pdf
- Studies were included/El-Zawahry 2017.pdf
- Studies were included/Gunaabalaji, D. R.2020.pdf
- Studies were included/Hamouda 2017.pdf
- Studies were included/Khodadadi 2010.pdf
- Studies were included/Komen 2014.pdf
- Studies were included/Lamoria, A.2020.pdf
- Studies were included/Lee 2010.pdf
- Studies were included/Lommerts 2017.pdf
- Studies were included/Mitra 2017.pdf
- Studies were included/Pandya 2005.doc
- Studies were included/Pandya 2005.pdf
- Studies were included/Razmi 2014.pdf
- Studies were included/Razmi 2016.pdf
- Studies were included/Razmi 2017.pdf
- Studies were included/Razmi 2018.pdf
- Studies were included/RCT Budania 2012.pdf
- Studies were included/RCT Czajkowski  2007.pdf
- Studies were included/RCT Czajkowski 2004.pdf
- Studies were included/RCT Ghosh 2012.pdf
- Studies were included/RCT Gimenez-Azcarate 2013.pdf
- Studies were included/RCT Komen 2015.pdf
- Studies were included/RCT Singh 2013.pdf
- Studies were included/RCT Verma 2015.pdf
- Studies were included/RCT ┐╔╥╘┤≥╙í Pandya 2005.pdf
- Studies were included/Talukdar K 2016.pdf
- Studies were included/van Geel 2004.pdf
- Studies were included/Verma 2014.pdf
